# Supplementary material for: Characterization of pathological remodeling in the chronic atrioventricular block cynomolgus monkey heart
Source: Front Pharmacol. 2023 Jan 19;14:1055031. doi: 10.3389/fphar.2023.1055031 (PMC9892184; doi:10.3389/fphar.2023.1055031)
Supplement: Supplementary file 1 [file Table2.xlsx]

## Sheet: Sup Table 1A
	Table S2A Changes of hematological and biochemical factors in plasma
	Tests	Item	Unit	- 1 week												Month (s)										Reference intervals
							1			2			3			4			5			6				Mean	(Min	~	Max)	Ref.
	Hematology	RBC	×106/μL	5.92	±	0.15	5.73	±	0.15	5.50	±	0.14*	5.77	±	0.12	5.71	±	0.11	6.06	±	0.16	6.04	±	0.15		5.89	(5.08	~	6.75)	1)
		HGB	g/dL	14.1	±	0.3	13.7	±	0.3	13.2	±	0.3*	13.7	±	0.2	13.7	±	0.3	13.9	±	0.3	14.0	±	0.3		13.9	(11.3	~	16.7)	1)
		HCT	%	45.6	±	1.0	44.0	±	1.0	42.8	±	0.9*	43.5	±	0.6	42.3	±	0.7*	46.8	±	1.1	47.2	±	1.1		45.7	(35.4	~	54.4)	1)
		MCV	fL	77.2	±	0.9	76.9	±	1.0	78.0	±	1.1	75.5	±	1.1	74.2	±	0.9*	77.3	±	0.8	78.2	±	0.9		77.7	(68.2	~	89.5)	1)
		MCH	pg	23.8	±	0.3	23.9	±	0.3	24.1	±	0.3	23.7	±	0.3	24.0	±	0.3	22.9	±	0.3*	23.1	±	0.3*		23.6	(20.5	~	26.4)	1)
		MCHC	g/dL	30.8	±	0.2	31.0	±	0.2	30.8	±	0.3	31.4	±	0.3	32.4	±	0.3*	29.7	±	0.3*	29.6	±	0.2*		30.4	(27.2	~	33.5)	1)
		PLT	×103/μL	422	±	13	389	±	19	402	±	47	352	±	17*	343	±	8*	317	±	10*	335	±	12*		438	(275	~	742)	1)
		#Retic	×109/μL	92.2	±	6.6	60.0	±	4.8*	60.6	±	4.4*	51.2	±	2.9*	51.3	±	4.9*	91.9	±	5.4	75.2	±	3.8		73.5	(25.5	~	210.2)	1)
		%Retic	%	1.56	±	0.12	1.06	±	0.10*	1.11	±	0.09	0.89	±	0.05*	0.89	±	0.08*	1.53	±	0.10	1.25	±	0.07		1.25	(0.46	~	4.1)	1)
		WBC	×103/μL	13.0	±	1.0	11.3	±	0.7	12.7	±	1.0	14.9	±	1.1	14.5	±	1.0	14.7	±	1.1	12.4	±	1.0		11.42	(4.48	~	21.76)	1)
		%Neut	%	36.0	±	3.8	33.9	±	2.5	32.2	±	2.2	28.2	±	3.8	32.4	±	2.6	31.2	±	1.9	44.6	±	2.7		48.4	(8.3	~	89.3)	1)
		%Lymph	%	59.3	±	4.0	61.6	±	2.6	62.7	±	2.2	65.4	±	3.9	61.9	±	2.6	62.9	±	2.0	50.8	±	2.8		47.5	(9.8	~	86.9)	1)
		%Mono	%	2.71	±	0.26	2.88	±	0.37	3.29	±	0.44	4.00	±	0.35*	3.42	±	0.26	3.88	±	0.22*	3.25	±	0.26		2.7	(0.5	~	5.9)	1)
		%Eos	%	0.64	±	0.11	0.65	±	0.09	0.61	±	0.11	0.90	±	0.13	0.78	±	0.14	0.88	±	0.11	0.53	±	0.13		0.6	(0.1	~	3.4)	1)
		%Baso	%	0.39	±	0.03	0.28	±	0.02	0.34	±	0.03	0.45	±	0.03	0.58	±	0.05*	0.40	±	0.01	0.31	±	0.03		0.3	(0.1	~	0.8)	1)
		%LUC	%	0.99	±	0.13	0.76	±	0.1	0.82	±	0.09	1.00	±	0.12	0.93	±	0.09	0.79	±	0.11	0.62	±	0.08*		0.6	(0.1	~	1.8)	1)
	Biochemistry	AST	IU/L	27.7	±	1.0†	30.1	±	3.4†	27.9	±	2.0†	31.8	±	6.2	29.2	±	2.1†	32.1	±	2.4	35.0	±	4.3		61.4	(30.4	~	134.6)	1)
		ALT	IU/L	46.2	±	3.3	47.1	±	6.5	43.1	±	7.6	85.4	±	42.1	45.0	±	8.4	55.6	±	8.7	65.3	±	15.9		51.8	(19.7	~	176.8)	1)
		ALP	IU/L	1353	±	95	1245	±	100	1107	±	93	1092	±	93	1036	±	95*	1000	±	90*	1076	±	93		1283.7	(562	~	2633.2)	1)
		LD	IU/L	330	±	19	314	±	32	242	±	11*	248	±	12*	236	±	11*	262	±	19	249	±	18*		350±120	-		-	2)
		CK	IU/L	188	±	12	338	±	197	125	±	14*	128	±	8*	162	±	20	188	±	23	152	±	30*		604	(91	~	1869)	1)
		GLU	mg/dL	106	±	3.2	91.3	±	5.6	94.4	±	9.2	94.2	±	4.5	92.0	±	5.4	108	±	7.6	76.1	±	5.1*		76.1	(29.4	~	146.5)	1)
		BIL	mg/dL	0.189	±	0.013	0.155	±	0.008	0.106	±	0.009*†	0.106	±	0.01*†	0.132	±	0.007†	0.108	±	0.005*†	0.171	±	0.013		0.269	(0.144	~	0.655)	1)
		UN	mg/dL	16.6	±	0.7†	18.6	±	0.8	20.5	±	0.6*	20.4	±	0.8*	20.2	±	0.7*	21.1	±	0.8*	19.1	±	1.2		25.5	(17.2	~	36.8)	1)
		CRE	mg/dL	0.772	±	0.036	0.822	±	0.033	0.824	±	0.039	0.828	±	0.027	0.857	±	0.03	0.899	±	0.046*	0.871	±	0.038*		0.94	(0.7	~	1.37)	1)
		CHO	mg/dL	113	±	7	102	±	7	99.1	±	8.0	101	±	7	105	±	7	102	±	7	106	±	9		150	(97	~	255)	1)
		TG	mg/dL	16.0	±	1.3	21.2	±	1.8	28.6	±	3.3*	26.9	±	3.6*	25.1	±	2.5*	34.5	±	5.0*	25.5	±	2.6*		37.9	(6.2	~	98.2)	1)
		PL	mg/dL	151	±	10†	147	±	11†	145	±	13†	152	±	13†	152	±	10†	158	±	14†	150	±	15†		227	(164	~	303)	1)
		IP	mg/dL	6.24	±	0.26	5.56	±	0.22	5.13	±	0.23*	5.21	±	0.16*	5.61	±	0.15	5.11	±	0.21*	5.18	±	0.13*		6.28	(3.17	~	10.54)	1)
		TP	g/dL	7.72	±	0.13	7.71	±	0.15	7.57	±	0.15	7.54	±	0.15	7.55	±	0.12	7.44	±	0.18*	7.80	±	0.13		8.23	(7.2	~	9.83)	1)
		ALB	g/dL	4.06	±	0.07†	4.05	±	0.07†	3.80	±	0.08†	3.79	±	0.08*†	3.87	±	0.07†	3.80	±	0.08*†	3.93	±	0.08†		4.55	(4.11	~	5.05)	1)
		A/G	ratio	1.12	±	0.04	1.13	±	0.05	1.04	±	0.06	1.03	±	0.05	1.07	±	0.06	1.06	±	0.05	1.03	±	0.05		1.25	(0.84	~	1.57)	1)
		Na	mmol/L	152.3	±	0.8	149.3	±	0.9*	150.3	±	0.6	149.8	±	0.7	148.8	±	0.9*	149.9	±	1.2	152.3	±	1.2		151	(142	~	160)	1)
		K	mmol/L	4.61	±	0.18	3.99	±	0.16*	4.10	±	0.14	4.62	±	0.16	4.13	±	0.2	4.30	±	0.25	4.03	±	0.24*		5.21	(3.94	~	7.93)	1)
		Cl	mmol/L	110.8	±	0.7	107.4	±	0.8*	108.5	±	0.7	108.6	±	0.8	108.7	±	0.9	108.4	±	0.7	111.0	±	1.1		106	(100	~	113)	1)
		Ca	mg/dL	10.0	±	0.1	9.76	±	0.12	9.71	±	0.09	9.89	±	0.08	9.61	±	0.12*	9.78	±	0.20	9.47	±	0.14*		10.63	(9.19	~	11.96)	1)
	*p<0.05 versus -1 week. †Out of reference interval depicted in the right based on the reports (1)Park et al., 2016; 2)Schuurman and Smith, 2005)
