# Supplementary material for: Characterization of pathological remodeling in the chronic atrioventricular block cynomolgus monkey heart
Source: Front Pharmacol. 2023 Jan 19;14:1055031. doi: 10.3389/fphar.2023.1055031 (PMC9892184; doi:10.3389/fphar.2023.1055031)
Supplement: Supplementary file 2 [file Table3.xlsx]

## Sheet: Sup Table 1B
	Table S2B Changes of hematological and biochemical factors in plasma (Continued)
	Tests	Item	Unit										Months													Reference intervals
				7			8			9			10			11			12			15				Mean	(Min	~	Max)	Ref.
	Hematology	RBC	×106/μL	6.01	±	0.16	5.97	±	0.12	5.89	±	0.15	5.85	±	0.16	5.98	±	0.12	6.02	±	0.14	5.99	±	0.12		5.89	(5.08	~	6.75)	1)
		HGB	g/dL	14.0	±	0.3	14.2	±	0.2	13.9	±	0.3	13.7	±	0.3	14.1	±	0.3	14.3	±	0.2	14.2	±	0.2		13.9	(11.3	~	16.7)	1)
		HCT	%	45.6	±	1.2	44.8	±	0.8	45.4	±	1.2	45.1	±	1.0	45.8	±	0.9	47.3	±	0.9	46.3	±	0.9		45.7	(35.4	~	54.4)	1)
		MCV	fL	76.0	±	0.9	75.1	±	0.9	77.1	±	0.8	77.2	±	1.3	76.8	±	1.3	78.7	±	1.1	77.4	±	1.2		77.7	(68.2	~	89.5)	1)
		MCH	pg	23.3	±	0.3	23.8	±	0.4	23.6	±	0.3	23.5	±	0.4	23.5	±	0.4	23.7	±	0.4	23.8	±	0.4		23.6	(20.5	~	26.4)	1)
		MCHC	g/dL	30.7	±	0.3	31.7	±	0.2	30.6	±	0.3	30.4	±	0.3	30.6	±	0.2	30.2	±	0.2	30.7	±	0.3		30.4	(27.2	~	33.5)	1)
		PLT	×103/μL	326	±	14*	315	±	16*	290	±	16*	289	±	10*	315	±	9*	330	±	12*	339	±	11		438	(275	~	742)	1)
		#Retic	×109/μL	82.7	±	4.1	79.4	±	4.4	82.6	±	5.5	87.0	±	5.6	77.3	±	2.0	101.1	±	7.7	77.9	±	3.4		73.5	(25.5	~	210.2)	1)
		%Retic	%	1.38	±	0.08	1.31	±	0.06	1.43	±	0.10	1.50	±	0.11	1.29	±	0.04	1.68	±	0.12	1.30	±	0.06		1.25	(0.46	~	4.1)	1)
		WBC	×103/μL	13.3	±	0.8	13.4	±	1.3	11.1	±	1.0	12.9	±	0.8	13.4	±	0.8	13.1	±	0.8	13.0	±	1.5		11.42	(4.48	~	21.76)	1)
		%Neut	%	35.0	±	3.2	35.4	±	3.8	51.8	±	2.2	30.7	±	4.3	30.7	±	4.1	31.3	±	5.8	24.9	±	4.2		48.4	(8.3	~	89.3)	1)
		%Lymph	%	59.3	±	3.3	58.6	±	3.8	43.5	±	2.1	61.7	±	4.3	62.4	±	4.1	62.4	±	5.4	68.1	±	4.1		47.5	(9.8	~	86.9)	1)
		%Mono	%	3.74	±	0.29*	3.90	±	0.38	3.49	±	0.46	5.01	±	0.50*	4.04	±	0.44*	3.51	±	0.32	4.11	±	0.34*		2.7	(0.5	~	5.9)	1)
		%Eos	%	0.84	±	0.11	1.09	±	0.23	0.54	±	0.16	1.58	±	0.50	1.76	±	0.62	1.43	±	0.41	1.48	±	0.32*		0.6	(0.1	~	3.4)	1)
		%Baso	%	0.49	±	0.04	0.48	±	0.04	0.34	±	0.03	0.38	±	0.04	0.41	±	0.03	0.54	±	0.08	0.45	±	0.05		0.3	(0.1	~	0.8)	1)
		%LUC	%	0.63	±	0.05*	0.61	±	0.09	0.31	±	0.05*	0.63	±	0.09	0.67	±	0.07	0.91	±	0.20	0.93	±	0.19		0.6	(0.1	~	1.8)	1)
	Biochemistry	AST	IU/L	25.0	±	1.4†	25.0	±	1.3†	34.1	±	2.7	25.5	±	0.9†	25.3	±	0.7†	27.9	±	1.9†	26.0	±	1.2†		61.4	(30.4	~	134.6)	1)
		ALT	IU/L	35.8	±	3.4	34.3	±	2.5	53.6	±	14.3	39.4	±	3.4	32.1	±	1.6	47.8	±	13.5	39.5	±	2.8		51.8	(19.7	~	176.8)	1)
		ALP	IU/L	989	±	105*	976	±	122	1038	±	165	893	±	149*	843	±	138*	882	±	155*	766	±	147*		1283.7	(562	~	2633.2)	1)
		LD	IU/L	234	±	14*	245	±	23*	278	±	16	233	±	13*	219	±	11*	264	±	22	270	±	29		350±120	-		-	2)
		CK	IU/L	123	±	6*	168	±	21	332	±	118	121	±	12	111	±	10*	166	±	34	331	±	232*		604	(91	~	1869)	1)
		GLU	mg/dL	88.5	±	4.3*	116	±	9	65.9	±	6.2*	110	±	9	113	±	7	103	±	7	115	±	12		76.1	(29.4	~	146.5)	1)
		BIL	mg/dL	0.153	±	0.01	0.141	±	0.013†	0.209	±	0.023	0.103	±	0.006*†	0.115	±	0.013*†	0.164	±	0.014	0.128	±	0.008†		0.269	(0.144	~	0.655)	1)
		UN	mg/dL	17.8	±	0.6	19.8	±	0.7	19.8	±	1.3	19.7	±	1	18.7	±	1	18.2	±	0.9	19.1	±	1		25.5	(17.2	~	36.8)	1)
		CRE	mg/dL	0.925	±	0.040*	0.974	±	0.053	1.11	±	0.069*	1.04	±	0.069*	1.03	±	0.069*	1.08	±	0.070*	1.07	±	0.068*		0.94	(0.7	~	1.37)	1)
		CHO	mg/dL	104	±	9	99.6	±	10.3	99.4	±	8.1	102	±	8	101	±	8	106	±	8	100	±	8		150	(97	~	255)	1)
		TG	mg/dL	20.4	±	1.2	23.4	±	2.9	23.3	±	3.3	22.0	±	3.2	33.3	±	6.0*	24.3	±	2.1	32.0	±	2.8*		37.9	(6.2	~	98.2)	1)
		PL	mg/dL	148	±	12†	148	±	15†	156	±	15†	150	±	12†	154	±	13†	157	±	13†	159	±	14†		227	(164	~	303)	1)
		IP	mg/dL	5.19	±	0.17*	5.08	±	0.34	4.96	±	0.38*	4.70	±	0.32*	4.64	±	0.32*	5.34	±	0.48	4.44	±	0.32*		6.28	(3.17	~	10.54)	1)
		TP	g/dL	7.52	±	0.12	7.78	±	0.13	7.85	±	0.09	7.24	±	0.12*	7.49	±	0.14	7.51	±	0.15	7.27	±	0.13*		8.23	(7.2	~	9.83)	1)
		ALB	g/dL	3.79	±	0.04*†	3.90	±	0.08†	4.03	±	0.07†	3.78	±	0.05*†	3.78	±	0.06†	3.92	±	0.07†	3.80	±	0.06*†		4.55	(4.11	~	5.05)	1)
		A/G	ratio	1.02	±	0.04	1.02	±	0.05*	1.06	±	0.04	1.11	±	0.05	1.03	±	0.04	1.10	±	0.05	1.11	±	0.05		1.25	(0.84	~	1.57)	1)
		Na	mmol/L	152.0	±	1.2	148.4	±	1.5*	151.2	±	1.0	149.1	±	1	149.5	±	0.6	152.4	±	1.5	152.1	±	1.1		151	(142	~	160)	1)
		K	mmol/L	4.38	±	0.22	4.02	±	0.11	3.66	±	0.17*†	3.94	±	0.18	3.96	±	0.12	3.98	±	0.19	4.06	±	0.19		5.21	(3.94	~	7.93)	1)
		Cl	mmol/L	112.2	±	1	105.1	±	0.9*	111.0	±	0.6	109.5	±	0.9	108.1	±	0.7	108.0	±	1.1	110.4	±	0.8		106	(100	~	113)	1)
		Ca	mg/dL	9.48	±	0.13*	9.29	±	0.13*	9.29	±	0.16*	9.02	±	0.09*†	9.29	±	0.12*	9.47	±	0.16	9.33	±	0.10*		10.63	(9.19	~	11.96)	1)
	*p<0.05 versus -1 week. †Out of reference interval depicted in the right based on the reports (1)Park et al., 2016; 2)Schuurman and Smith, 2005)
