# Supplementary material for: Characterization of pathological remodeling in the chronic atrioventricular block cynomolgus monkey heart
Source: Front Pharmacol. 2023 Jan 19;14:1055031. doi: 10.3389/fphar.2023.1055031 (PMC9892184; doi:10.3389/fphar.2023.1055031)
Supplement: Supplementary file 4 [file Table1.xlsx]

## Sheet: Table
Table S1. Durations of dl-solalol-induced torsade de pointes (TdP) observed in the animals #2, #3, #8 and #10.
Months after AVB	#2						#3					#8						#10
	average (s)			max (s)	n		average (s)		max (s)	n		average (s)			max (s)	n		average (s)			max (s)	n
1	3.3	±	0.6	3.72549	(3)
2	2.4	±	0.3	5.09804	(20)													1.8	±	0.4	2.4	(3)
3	2.8	±	0.5	7.64706	(13)
4	2.6	±	0.2	6.07843	(50)		1.6		1.6	(1)		3.9	±	1.8	11.2	(6)
5												1.4			1.4	(2)
6	4.8	±	1	14.5	(17)							5.7	±	2	8.8	(4)
7							4.9		4.9	(2)
8							5.7		9.4	(2)
12																		4.9			4.9	(1)
15																		2.2			2.7	(2)
Data are presented as mean±s.e.m. AVB, atrioventriclar block; max, the maximum duration of TdP.
